# Supplementary material for: Uncovering Nursing Communication Strategies and Relational Styles to Foster Patient Engagement in Oncology: A Scoping Review
Source: Healthcare (Basel). 2024 Jun 25;12(13):1261. doi: 10.3390/healthcare12131261 (PMC11241268; doi:10.3390/healthcare12131261)
Supplement: Supplementary file 1 [file healthcare-12-01261-s001.zip]

Archive with 4 entries (4 files):
- S1. Summary of the database search strategy.docx
- S2. Search strategy.docx
- S3. Full-text articles assessed for eligibility.docx
- S4. Quality assessment.docx
